# Supplementary material for: Response to Waterlogging Stress in Wild and Domesticated Accessions of Timothy (Phleum pratense) and Its Relatives P. alpinum and P. nodosum
Source: Plants (Basel). 2023 Nov 30;12(23):4033. doi: 10.3390/plants12234033 (PMC10708118; doi:10.3390/plants12234033)
Supplement: Supplementary file 1 [file plants-12-04033-s001.zip]

Archive with 1 entries (1 files):
- plants-2670585-supplementary.pdf
